# Supplementary material for: A Nitrate-Transforming Bacterial Community Dominates in the Miscanthus Rhizosphere on Nitrogen-Deficient Volcanic Deposits of Miyake-jima
Source: Microorganisms. 2023 Jan 19;11(2):260. doi: 10.3390/microorganisms11020260 (PMC9961740; doi:10.3390/microorganisms11020260)
Supplement: Supplementary file 1 [file microorganisms-11-00260-s001.zip]

Archive with 1 entries (1 files):
- microorganisms-2100912-supplementary.pdf
